# Supplementary material for: Three-Component Reactions of 3-Arylidene-3H-Indolium Salts, Isocyanides and Amines
Source: Molecules. 2021 Apr 21;26(9):2402. doi: 10.3390/molecules26092402 (PMC8122609; doi:10.3390/molecules26092402)
Supplement: Supplementary file 1 [file molecules-26-02402-s001.zip]

Archive with 1 entries (1 files):
- molecules-1186865-supplementary.pdf
